# Supplementary material for: Repetition of verbal fluency task attenuates the hemodynamic activation in the left prefrontal cortex: Enhancing the clinical usefulness of near-infrared spectroscopy
Source: PLoS One. 2018 Mar 21;13(3):e0193994. doi: 10.1371/journal.pone.0193994 (PMC5862477; doi:10.1371/journal.pone.0193994)
Supplement: S1 Table — (XLSX) [file pone.0193994.s001.xlsx]

## Sheet: sheet
		S1 Table. Details of analyzed data.
ID	Age	Number of words during m-VFT			Mean oxy-Hb signals during m-VFT (First session)																															Mean oxy-Hb signals during m-VFT (Second session)
		1st	2nd	3rd	CH22	CH23	CH24	CH25	CH26	CH27	CH28	CH29	CH30	CH31	CH32	CH33	CH34	CH35	CH36	CH37	CH38	CH39	CH40	CH41	CH42	CH43	CH44	CH45	CH46	CH47	CH48	CH49	CH50	CH51	CH52	CH22	CH23	CH24	CH25	CH26	CH27	CH28	CH29	CH30	CH31	CH32	CH33	CH34	CH35
1	25	24	20	20	0.597415	0.504027	0.223905	0.23065	0.255129	0.299226	0.345948	0.326941	0.533894	0.724728	0.816591	0.518899	0.301516	0.181899	0.334601	0.368716	0.382473	0.359237	0.401803	0.504178	0.254409	0.638058	0.540232	0.319831	0.35542	0.341817	0.366527	0.415262	0.358247	0.662497	0.539552	0.301464	0.319666	0.068702	0.125911	0.128956	0.213105	0.240021	0.169871	0.260342	0.311616	0.174445	0.273499	0.184114	0.122087
2	39	12	17	19	0.270235	0.332108	0.293766	0.246531	0.182577	0.165344	0.253209	0.378584	0.69482	0.410731	0.270995	0.308787	0.237777	0.361389	0.295415	0.28351	0.251184	0.279897	0.809565	0.483073	0.164366	0.334102	0.322672	0.254728	0.310726	0.486214	0.367783	0.358123	0.472344	0.588181	0.290567	0.244769	0.256803	0.174962	0.12122	0.087855	0.114773	0.156839	0.162965	0.199616	0.481151	0.24776	0.279185	0.182409	0.206757
3	30	10	13	10	0.194896	0.105285	−0.0088	−0.0024	0.015996	−0.03043	−0.06663	−0.05145	0.034749	0.160554	0.306165	0.215103	0.120098	0.101029	−0.0763	−0.02378	−0.12162	−0.09793	0.010669	0.112245	0.289062	0.379107	0.242597	0.191625	−0.01751	0.066507	0.186031	−0.06244	0.05083	0.221932	0.239854	0.215686	0.245942	0.040299	−0.04548	0.048922	0.009985	−0.03482	−0.03487	0.049256	0.140661	0.158325	0.222267	0.185794	0.034106
4	26	18	12	12	0.168213	0.221381	0.20831	0.105358	0.107624	0.109998	0.148579	0.138313	0.196364	1.853662*	0.344879	0.4071	0.37551	0.122956	0.184508	0.234079	0.191014	0.185993	0.369366	0.530231	7.848372*	0.648668	0.782284	0.270483	0.250177	0.242134	0.182049	0.18998	0.480354	0.556516	0.426617	0.109133	0.166335	0.176225	0.152824	0.113095	0.120812	0.107563	0.093502	0.251859	−4.697200*	0.24353	0.246966	0.209748	0.141215
5	27	17	20	22	−0.07796	−0.08991	−0.07588	0.045995	0.181756	0.163784	0.08383	−0.02017	−0.13868	−0.20971	−0.04409	−0.08282	−0.07804	−0.01745	−0.01182	0.143321	0.10524	0.032752	−0.13645	−0.28162	−0.06394	-0.13706	0.082944	−0.03986	−0.05543	−0.06574	0.109047	0.119821	−0.05067	−0.10574	−0.16048	−0.04163	0.205764	0.072137	0.138102	0.129474	0.173879	0.184576	0.168225	0.023514	−0.0835	0.008745	0.199236	0.094321	0.150246
6	31	21	22	16	0.185092	0.107891	0.316321	0.332064	0.223371	0.230771	0.245901	0.408674	0.144036	0.154786	0.13619	0.165715	0.249164	0.339241	0.444762	0.414187	0.562569	0.45633	0.304123	0.174644	0.180637	0.228131	0.230957	0.289265	0.344129	0.498926	0.463819	0.56982	0.349543	0.298398	0.144456	0.278455	0.276061	0.393312	0.386759	0.211972	0.248892	0.344605	0.40049	0.260266	0.266927	0.227242	0.337224	0.339622	0.43421
7	34	20	16	17	0.054182	0.132976	0.316321	0.122622	0.050925	0.065535	0.082723	0.113237	0.108589	0.051808	0.126668	0.089511	0.114965	0.209995	0.107142	0.082187	0.141614	0.117641	0.116753	0.139433	0.085329	0.103398	0.135176	0.138874	0.075503	0.0642	0.130103	0.193021	0.135565	0.133437	0.146985	0.077497	0.07338	0.022304	0.052984	−0.01589	0.021072	0.016291	0.08362	0.088606	0.10406	−0.08636	0.189654	0.080906	0.046009
8	32	18	18	19	0.124825	0.165482	0.316321	0.33869	0.234015	0.373211	0.236082	0.242115	−0.08353	−0.00084	0.108988	0.075258	0.145068	0.252796	0.312776	0.421007	0.380182	0.324116	0.017743	−0.01236	0.118655	0.103253	0.211989	0.26122	0.314994	0.371081	0.479811	0.370643	0.264281	0.135418	0.069265	0.190684	0.197878	0.099377	0.455074	0.324481	0.461106	0.304742	0.26529	0.041149	0.063809	0.204723	0.220736	0.219221	0.269442
9	25	13	13	14	0.15522	0.134026	0.316321	0.284434	0.187342	0.193133	0.265608	0.300744	0.149796	0.080532	0.166521	0.215348	0.223549	0.288081	0.20881	0.210295	0.266719	0.432629	0.262784	0.173345	0.127746	0.206686	0.3055	0.249468	0.399408	0.307107	0.354023	0.455534	0.41461	0.197836*	0.184689	0.058614	0.115647	0.213409	0.271774	0.232281	0.208039	0.285251	0.282801	0.216704	0.192421	0.064234	0.123974	0.169635	0.265386
10	28	15	19	22	0.575741	0.760254	0.316321	0.267146	0.205756	0.317379	0.243207	0.191596	0.472902	0.17148	0.353442	1.13623	0.746598	0.354062	0.380125	0.296373	0.436374	0.365816	0.677886	0.566131	0.405624	0.833683	1.2341	0.800197	0.527702	0.205098	0.17324	0.548595	0.747205	0.935856	0.768533	0.232373	0.156316	0.129851	0.198074	0.159899	0.144265	0.147534	0.149136	−0.00085	-0.09109	0.116608	0.667171	0.173272	0.296301
11	31	14	18	14	−0.11557	0.002737	0.316321	−0.08655	−0.08499	−0.09598	0.061851	0.038015	0.422679	0.393789	0.013692	0.017426	0.120506	−0.09487	0.000604	−0.13785	0.120213	0.024879	0.192361	0.368009	0.266696	0.133997	0.158232	0.133229	0.151831	0.034059	0.070624	0.174702	0.165251	0.389605	0.395798	0.070701	0.258689	0.156005	-0.11537	−0.07658	−0.01962	0.033388	−0.01455	0.30799	0.254529	0.192243	0.279041	0.37718	-0.00846
12	26	15	11	16	0.175645	0.139287	0.316321	0.136832	0.090627	0.068586	0.171903	0.172293	0.296425	0.398587	0.205167	0.331644	0.188995	0.146887	0.108328	0.151212	0.171535	0.123807	0.291954	0.438125	0.38799	0.241036	0.322284	0.161483	0.145896	0.148187	0.085125	0.056172	0.108751	0.35508	0.427359	0.077089	0.121437	0.162183	0.105012	0.043809	0.020344	0.044519	0.116425	0.231013	0.290363	0.082657	0.210397	0.182495	0.144866
13	32	12	9	13	0.305436	0.204037	0.316321	0.144344	0.26036	0.276668	0.319228	0.411225	0.000871	0.032844	0.035527	0.371782	0.270072	0.231759	0.169628	0.395211	0.31377	0.428172	0.243839	0.158821	0.134706	0.162424	0.445177	0.286009	0.269185	0.30266	0.354148	0.295784	0.320924	0.516862	0.222318	0.316945	0.137688	0.220623	0.224393	0.362945	0.266271	0.332108	0.363674	0.113748	0.10459	0.248651	0.265114	0.189852	0.223238
14	25	14	12	15	0.366358	1.17977	0.316321	0.645284	0.740936	0.835097	0.757311	0.430209	0.528745	0.194864	0.160771	0.829087	0.673374	1.25388	1.75692	1.44701	0.811085	1.53324	0.784513	0.840049	0.218401	−0.02249	0.541021	0.354598	1.64255	1.04188	1.32676	1.64367	1.03749	1.18172	0.599879	−0.30596	0.080428	-0.00254	0.238882	0.55109	0.540231	0.241998	−0.10581	0.450354	0.095138	−0.11112	0.16843	0.113905	0.512136
15	26	14	16	20	0.099034	0.068006	0.316321	0.294396	0.251164	0.330054	0.227018	0.284279	0.198993	0.229375	0.110017	−0.05989	0.03248	0.318416	0.269523	0.329135	0.326962	0.360638	0.213041	0.299447	0.19548	0.124813	0.1941	0.333547	0.418325	0.391289	0.36149	0.417806	0.434747	0.316974	0.290932	0.480218	0.244689	0.194751	0.167119	0.136302	0.178605	0.050117	0.118861	0.156332	0.106282	0.365952	0.285213	0.252693	0.194886
16	26	11	11	14	0.213407	0.187964	0.316321	0.272629	0.221244	0.217014	0.225397	0.360266	0.288899	0.186619	0.315693	0.238254	0.295605	0.513213	0.352517	0.21362	0.251575	0.35218	0.341745	0.15698	0.309817	0.283582	0.339858	0.539806	0.365499	0.365184	0.26811	0.440255	0.293575	0.291633	0.161275	0.01654	0.060393	0.126148	0.133603	0.138184	0.168327	0.096638	0.142209	−0.0913	−0.22984	0.154968	−0.058	0.276613	0.206184
17	22	16	16	18	0.233385	0.640699	0.316321	0.27164	0.225432	0.246468	0.508054	0.271154	0.378639	0.527521	0.432457	0.481201	0.588628	0.18467	0.344428	0.456907	0.456984	0.58152	0.3573	0.672513	0.504106	0.490591	0.470702	0.379908	0.283397	0.364047	0.280311	0.360567	0.457027	0.591271	0.979065	0.326208	0.820959	0.435169	0.19713	0.185438	0.14644	0.141644	0.08281	0.665527	0.380749	0.533162	0.539435	0.71364	0.214973
18	26	20	22	16	0.26355	0.157276*	0.316321	0.059724	0.0851	0.100792	0.040352	0.149846	0.310245	0.153467	0.348232	0.418642*	0.183917	0.04682	0.139656	0.14972	0.104635	0.133992	0.318962	0.402734	0.331534*	0.40558	0.386056	0.168416	0.10949	0.12378	0.157153	0.077555	0.331389	0.481692	0.491811	0.286265	0.194769*	−0.22291	−0.01944	−0.08654	−0.05745	−0.1088	−0.08403	0.65792	0.109246	0.34911	0.549800*	0.026781	−0.1615
19	25	16	16	20	0.079213	0.122845	0.316321	0.17477	0.191412	0.216069	0.261518	0.274689	0.224784	0.317429	0.202429	0.117669	0.10622	0.186441	0.186742	0.240303	0.280284	0.261102	0.197823	0.180083	0.255955	0.152225	0.21162	0.223876	0.189753	0.340782	0.435038	0.285348	0.12995	0.232315	0.264134	−0.01439	−0.00603	0.178947	0.113762	0.140024	0.194406	0.165456	0.118768	0.05912	0.084384	0.123349	0.088916	0.095788	0.15253
20	27	14	14	19	0.129274	0.111415	0.316321	0.185055	0.082442*	0.093215	0.173518	0.208724	0.100052	0.179573	0.214408*	0.152264	0.339594	0.282344	0.323466	0.137340*	0.186604	0.225778	0.199841	0.224683	0.420814	0.007849	0.16264	0.296297	0.302188	0.22049	0.191413	0.220783	0.154776	0.404002	0.469129	−0.06467	0.010532	−0.17762	−0.1614	−0.156580*	−0.09241	−0.07429	−0.02463	0.110892	0.191025	−0.040440*	−0.07353	0.127481	0.019377
		*Excluded channels in the analysis
[truncated: 48 more columns]
